# Supplementary material for: Evaluation of the Cardiac Electrophysiological and Haemodynamic Effects of Elsholtzia ciliata Essential Oil on Swine
Source: Pharmaceuticals (Basel). 2022 Aug 10;15(8):982. doi: 10.3390/ph15080982 (PMC9414655; doi:10.3390/ph15080982)
Supplement: Supplementary file 1 [file pharmaceuticals-15-00982-s001.zip]

Archive with 1 entries (1 files):
- pharmaceuticals-1744037-supplementary.pdf
